# Supplementary material for: Initial WNT/β-Catenin or BMP Activation Modulates Inflammatory Response of Mesodermal Progenitors Derived from Human Induced Pluripotent Stem Cells
Source: Cells. 2024 Nov 4;13(21):1820. doi: 10.3390/cells13211820 (PMC11545028; doi:10.3390/cells13211820)
Supplement: Supplementary file 1 [file cells-13-01820-s001.zip]

Archive with 1 entries (1 files):
- cells-3268864-supplementary.pdf
